# Supplementary material for: QTL for Stress and Disease Resistance in European Sea Bass, Dicentrarhus labrax L
Source: Animals (Basel). 2020 Sep 16;10(9):1668. doi: 10.3390/ani10091668 (PMC7552151; doi:10.3390/ani10091668)
Supplement: Supplementary file 1 [file animals-10-01668-s001.zip]

Archive with 3 entries (3 files):
- Supplementary Materials/File S1.xlsx
- Supplementary Materials/Table S1.docx
- Supplementary Materials/Table S2.docx
