# Supplementary material for: QTL for Stress and Disease Resistance in European Sea Bass, Dicentrarhus labrax L
Source: Animals (Basel). 2020 Sep 16;10(9):1668. doi: 10.3390/ani10091668 (PMC7552151; doi:10.3390/ani10091668)
Supplement: Supplementary file 1 [file animals-10-01668-s001.zip › Supplementary Materials/File S1.xlsx]

## Sheet: cortisol
FAMILY UNIT	FAMILY	FAMILY CODE	DEC STDEV	JAN STDEV	FEB STDEV	MEAN STDEV	VAR STDEV
1	1	10001-001	105.744	46.7695	42.374	64.9625	1252.18
2	49	10002-001	48.8595	71.2446	74.5253	64.8765	195.098
3	81	10003-001	47.2224	61.401	39.4924	49.3719	123.462
4	2	10004-002	80.0395	59.0085	87.7547	75.6009	221.362
5	50	10005-002	55.4598	65.6081	66.1615	62.4098	36.3036
6	80	10006-002	72.7688	64.3513	68.2015	68.4405	17.7563
7	79	10007-003	35.5917	67.4926	74.808	59.2974	434.851
8	3	10008-003	59.1362	97.9169	82.7142	79.9225	381.831
9	51	10009-003	63.9041	64.919	44.9698	57.931	126.251
10	4	10010-004	53.8984	50.9199	54.2769	53.0317	3.38052
11	82	10011-004	48.9197	73.2872	42.4667	54.8912	264.221
12	52	10016-006	85.8883	60.5357	52.1575	66.1938	308.452
13	5	10017-006	63.6784	34.769	97.3051	65.2508	979.546
14	83	10018-006	47.2367	44.988	46.8014	46.342	1.42244
15	53	10019-006	56.048	57.2921	57.2442	56.8615	0.496827
16	84	10020-007	55.9818	63.9478	82.3488	67.4262	182.879
17	6	10021-007	56.7043	65.6648	47.5791	56.6494	81.776
18	7	10022-007	60.8161	38.5341	30.7288	43.3597	243.776
19	54	10023-007	61.2522	53.9737	52.3246	55.8502	22.5667
20	85	10024-008	88.0208	53.4256	52.2262	64.5575	413.254
21	8	10025-008	90.6021	78.2393	98.4495	89.097	103.812
22	55	10026-008	51.7553	64.4451	49.8862	55.3622	62.7477
23	9	10027-009	63.6444	55.2323	70.6257	63.1675	59.4101
24	56	10028-009	55.6641	50.8951	44.013	50.1908	34.3089
25	10	10029-009	70.6403	66.5017	61.4699	66.204	21.0907
26	11	10030-009	63.8911	65.0436	76.0223	68.319	44.8379
27	57	10033-011	75.2121	60.8089	36.3312	57.4508	386.39
28	86	10034-011	46.2469	38.7878	60.9821	48.6722	127.559
29	12	10038-012	60.6601	76.621	45.6029	60.9613	240.599
30	58	10039-012	36.9138	46.768	41.0798	41.5872	24.4694
31	13	10040-012	109.778	136.823	115.205	120.602	204.706
32	59	10041-012	101.479	84.9552	87.4721	91.3022	79.2658
33	14	10042-013	66.5935	64.9809	52.3526	61.309	60.8132
34	15	10043-013	41.5786	67.3647	43.4691	50.8041	206.583
35	60	10044-013	51.0506	62.5256	55.0249	56.2004	33.955
36	87	10045-013	35.3122	53.9399	62.4886	50.5802	193.105
37	16	10049-015	60.4224	72.832	65.9655	66.4066	38.6455
38	61	10050-015	45.9475	33.5401	52.7595	44.0824	94.955
39	17	10051-015	88.4221	77.6958	91.1566	85.7582	50.6211
40	62	10054-017	37.6784	49.056	41.9858	42.9067	32.9985
41	18	10055-017	69.9251	73.5526	60.5682	68.0153	44.8842
42	19	10056-017	47.9505	66.748	67.8011	60.8332	124.751
43	63	10057-018	26.0192	29.9522	56.9767	37.6494	284.025
44	88	10058-018	51.9469	52.3916	63.1057	55.8147	39.918
45	20	10059-018	74.6676	53.2953	72.4938	66.8189	138.348
46	64	10061-019	60.4365	71.4346	45.7826	59.2179	165.619
47	89	10062-019	74.462	42.294	50.468	55.7413	279.551
48	21	10063-020	46.7842	54.1261	44.6593	48.5232	24.6731
49	65	10064-020	29.3029	59.283	76.768	55.1179	576.242
50	22	10065-020	45.1122	57.6362	90.4776	64.4087	548.906
51	23	10066-021	44.1352	44.1035	34.9383	41.059	28.0975
52	31	10067-021	52.8729	64.4778	83.8707	67.0738	245.271
53	24	10068-022	55.8093	50.9355	58.8179	55.1876	15.8228
54	32	10069-022	34.0244	46.0438	58.7901	46.2861	153.379
55	66	10070-022	56.8243	49.8295	83.8977	63.5172	323.757
56	25	10071-022	54.5094	43.1369	57.6358	51.7607	58.2212
57	33	10072-023	41.5423	25.1987	53.1012	39.9474	196.545
58	67	10073-023	55.0064	40.9345	52.981	49.6406	57.8728
59	26	10074-023	42.7599	53.6318	80.7321	59.0413	382.42
60	27	10035-023	82.5329	69.0118	78.1047	76.5498	47.5184
61	34	10075-024	40.8149	48.0419	70.9272	53.2614	247.119
62	68	10076-024	47.0762	65.3947	66.4588	59.6432	118.731
63	28	10077-024	45.2706	33.3992	53.5918	44.0872	102.986
64	35	10078-024	49.4135	40.3696	55.2973	48.3601	56.5412
65	69	10079-025	30.7524	59.6442	77.3735	55.9233	553.765
66	90	10080-025	37.1291	84.1488	56.7607	59.3462	557.726
67	36	10081-025	47.9543	51.8341	52.7084	50.8322	6.40314
68	29	10082-026	62.2732	51.115	47.2608	53.5497	60.7894
69	30	10083-026	38.6569	62.5595	69.9826	57.0664	267.956
70	37	10084-026	36.7556	106.116	68.9263	70.5993	1204.82
71	70	10085-027	74.5302	72.1007	81.9592	76.1967	26.3807
72	91	10086-027	44.8562	32.9854	37.6639	38.5018	35.7554
73	38	10087-027	59.756	101.623	34.3676	65.249	1153.47
74	92	10088-028	31.8206	35.7146	32.6768	33.404	4.1875
75	93	10089-028	49.8805	50.6629	33.2148	44.5861	97.1324
76	94	10090-028	115.37	103.669	113.855	110.965	40.4915
77	39	10093-030	99.0296	59.1942	92.3989	83.5409	455.564
78	40	10094-030	33.8797	57.346	46.0636	45.7631	137.734
79	72	10096-031	47.4262	31.0009	33.0365	37.1545	80.1667
80	71	10097-031	62.2657	34.4759	29.9032	42.2149	306.753
81	41	10098-031	26.3064	52.8289	37.2937	38.8097	177.585
82	73	10099-032	36.7926	54.4017	43.1963	44.7968	79.441
83	74	10100-032	90.5737	49.5214	45.7617	61.9522	617.923
84	42	10101-033	73.3924	62.9809	85.2556	73.8763	124.216
85	95	10102-033	51.6864	61.4196	68.205	60.437	68.9404
86	43	10103-033	38.804	45.7868	30.1684	38.2531	61.2106
87	44	10104-034	58.0463	58.9143	44.3407	53.7671	66.8308
88	75	10105-034	37.7056	40.0444	65.7216	47.8238	241.613
90	76	10043-035	63.9253	93.6194	79.4896	79.0114	220.605
91	45	10097-035	59.0638	109.964	98.7473	89.2583	715.233
92	77	10106-036	78.1855	60.2145	53.3794	63.9265	164.17
93	78	10038-036	38.7159	33.7835	25.4665	32.6553	44.841
94	46	10092-037	80.8947	88.1705	68.6798	79.2483	97.0051
95	96	10102-037	41.0987	31.0965	75.782	49.3258	549.962
96	47	10042-038	50.0419	50.6704	38.5773	46.4298	46.3459

## Sheet: Body Weight 
FAMILY UNIT	FAMILY CODE	Remarks	variance
1	10001-001	Big	1039.38
2	10002-001	Big	1818.76
3	10003-001	Big	714.491
4	10004-002	Small new	1114.24
5	10005-002	Small	996.147
6	10006-002	Big	1162.23
7	10007-003	Big	1068.4
8	10008-003	Big	876.057
9	10009-003	Big	687.067
10	10010-004	Small	728.995
11	10011-004	Small	1140.27
12	10016-006	Big	2074.46
13	10017-006	Big	1031.97
14	10018-006	Big	1122.63
15	10019-006	Big	2635.3
16	10020-007	Small	728.16
17	10021-007	Big	963.952
18	10022-007	Big	2689.45
19	10023-007	Big	611.109
20	10024-008	Big	327.899
21	10025-008	Big new	764.789
22	10026-008	Big	449.067
23	10027-009	Big new	794.634
24	10028-009	Big	444.825
25	10029-009	Big	1798.57
26	10030-009	Big	2532.49
27	10033-011	Big	785.831
28	10034-011	Big	934.246
29	10038-012	Big	1007.3
30	10039-012	Big	338.854
31	10040-012	Small	611.463
32	10041-012	Big	397.524
33	10042-013	Big	763.153
34	10043-013	Big	1023.76
35	10044-013	Big	788.698
36	10045-013	Big	456.013
37	10049-015	Big	704.436
38	10050-015	Big	1438.59
39	10051-015	Big	3145.77
40	10054-017	Small	804.243
41	10055-017	Small	163.195
42	10056-017	Small	268.207
43	10057-018	Big	451.594
44	10058-018	Small	385.596
45	10059-018	Small	203.9
46	10061-019	Small	715.987
47	10062-019	Big	483.733
48	10063-020	Big	753.933
49	10064-020	Big	1960.66
50	10065-020	Big	575.778
51	10066-021	Small	1010.96
52	10067-021	Small	405.558
54	10068-022	Small	387.26
55	10069-022	Small	389.383
56	10070-022	Small	884.627
57	10071-022	Small	552.679
58	10072-023	Small	440.481
59	10073-023	Small	390.054
60	10074-023	Small	209.869
61	10035-023	Small	348.238
62	10075-024	Small	292.191
63	10076-024	Small new	1080.35
64	10077-024	Small	699.405
65	10078-024	Small new	436.7
66	10079-025	Small	548.551
67	10080-025	Small	409.721
68	10081-025	Small	487.153
69	10082-026	Big	798.305
70	10083-026	Small	596.116
71	10084-026	Big	720.62
72	10085-027	Small	387.822
73	10086-027	Small	825.723
74	10087-027	Small	368.559
75	10088-028	Small	717.701
76	10089-028	Small	992.517
77	10090-028	Small new	767.167
78	10093-030	Big new	679.84
79	10094-030	Small	359.089
80	10096-031	Small	161.329
81	10097-031	Small	629.692
82	10098-031	Small	455.5
83	10099-032	Big	954.923
84	10100-032	Small	399.84
85	10101-033	Big	759.611
86	10102-033	Small	323.251
87	10103-033	Small new	1182.78
88	10104-034	Big	412.85
89	10105-034	Big	1173.77
90	10043-035	Small new	697.225
91	10097-035	Big	388.431
92	10106-036	Small	463.398
93	10038-036	Big	1031.47
94	10092-037	Small	409.957
95	10102-037	Small	960.863
96	10042-038	Small	438.141
97	10073-038	Small	359.396

## Sheet: SELECTED
FAMILY UNIT	FAMILY CODE	CORTIZOL					BODYWEIGHT			71	FAMILES	Total	Percentage
		DEC STDEV	JAN STDEV	FEB STDEV	MEAN STDEV	VAR STDEV	VARIANCE BWT			24	FAMILES	Body Weight and Cortisol	38.7
1	10001-001	105.744	46.7695	42.374	64.9625	1252.18	1039.38			20	FAMILES	Body Weight	32.3
2	10002-001	48.8595	71.2446	74.5253	64.8765	195.098	1818.76			18	FAMILES	Cortisol	29
3	10003-001	47.2224	61.401	39.4924	49.3719	123.462	714.491			9	FAMILES	Dead
4	10004-002	80.0395	59.0085	87.7547	75.6009	221.362	1114.24
5	10005-002	55.4598	65.6081	66.1615	62.4098	36.3036	996.147
6	10006-002	72.7688	64.3513	68.2015	68.4405	17.7563	1162.23
7	10007-003	35.5917	67.4926	74.808	59.2974	434.851	1068.4
8	10008-003	59.1362	97.9169	82.7142	79.9225	381.831	876.057
9	10009-003	63.9041	64.919	44.9698	57.931	126.251	687.067
10	10010-004	53.8984	50.9199	54.2769	53.0317	3.38052	728.995
11	10011-004	48.9197	73.2872	42.4667	54.8912	264.221	1140.27
12	10016-006	85.8883	60.5357	52.1575	66.1938	308.452	2074.46
13	10017-006	63.6784	34.769	97.3051	65.2508	979.546	1031.97
14	10018-006	47.2367	44.988	46.8014	46.342	1.42244	1122.63
15	10019-006	56.048	57.2921	57.2442	56.8615	0.496827	2635.3
16	10020-007	55.9818	63.9478	82.3488	67.4262	182.879	728.16
17	10021-007	56.7043	65.6648	47.5791	56.6494	81.776	963.952
18	10022-007	60.8161	38.5341	30.7288	43.3597	243.776	2689.45
19	10023-007	61.2522	53.9737	52.3246	55.8502	22.5667	611.109
20	10024-008	88.0208	53.4256	52.2262	64.5575	413.254	327.899
21	10025-008	90.6021	78.2393	98.4495	89.097	103.812	764.789
22	10026-008	51.7553	64.4451	49.8862	55.3622	62.7477	449.067
23	10027-009	63.6444	55.2323	70.6257	63.1675	59.4101	794.634
24	10028-009	55.6641	50.8951	44.013	50.1908	34.3089	444.825
25	10029-009	70.6403	66.5017	61.4699	66.204	21.0907	1798.57
26	10030-009	63.8911	65.0436	76.0223	68.319	44.8379	2532.49
27	10033-011	75.2121	60.8089	36.3312	57.4508	386.39	785.831
28	10034-011	46.2469	38.7878	60.9821	48.6722	127.559	934.246
29	10038-012	60.6601	76.621	45.6029	60.9613	240.599	1007.3
30	10039-012	36.9138	46.768	41.0798	41.5872	24.4694	338.854
31	10040-012	109.778	136.823	115.205	120.602	204.706	611.463
32	10041-012	101.479	84.9552	87.4721	91.3022	79.2658	397.524
33	10042-013	66.5935	64.9809	52.3526	61.309	60.8132	763.153
34	10043-013	41.5786	67.3647	43.4691	50.8041	206.583	1023.76
35	10044-013	51.0506	62.5256	55.0249	56.2004	33.955	788.698
36	10045-013	35.3122	53.9399	62.4886	50.5802	193.105	456.013
37	10049-015	60.4224	72.832	65.9655	66.4066	38.6455	704.436
38	10050-015	45.9475	33.5401	52.7595	44.0824	94.955	1438.59
39	10051-015	88.4221	77.6958	91.1566	85.7582	50.6211	3145.77
40	10054-017	37.6784	49.056	41.9858	42.9067	32.9985	804.243
41	10055-017	69.9251	73.5526	60.5682	68.0153	44.8842	163.195
42	10056-017	47.9505	66.748	67.8011	60.8332	124.751	268.207
43	10057-018	26.0192	29.9522	56.9767	37.6494	284.025	451.594
44	10058-018	51.9469	52.3916	63.1057	55.8147	39.918	385.596
45	10059-018	74.6676	53.2953	72.4938	66.8189	138.348	203.9
46	10061-019	60.4365	71.4346	45.7826	59.2179	165.619	715.987
47	10062-019	74.462	42.294	50.468	55.7413	279.551	483.733
48	10063-020	46.7842	54.1261	44.6593	48.5232	24.6731	753.933
49	10064-020	29.3029	59.283	76.768	55.1179	576.242	1960.66
50	10065-020	45.1122	57.6362	90.4776	64.4087	548.906	575.778
51	10066-021	44.1352	44.1035	34.9383	41.059	28.0975	1010.96
52	10067-021	52.8729	64.4778	83.8707	67.0738	245.271	405.558
53	10068-022	55.8093	50.9355	58.8179	55.1876	15.8228	387.26
54	10069-022	34.0244	46.0438	58.7901	46.2861	153.379	389.383
55	10070-022	56.8243	49.8295	83.8977	63.5172	323.757	884.627
56	10071-022	54.5094	43.1369	57.6358	51.7607	58.2212	552.679
57	10072-023	41.5423	25.1987	53.1012	39.9474	196.545	440.481
58	10073-023	55.0064	40.9345	52.981	49.6406	57.8728	390.054
59	10074-023	42.7599	53.6318	80.7321	59.0413	382.42	209.869
60	10035-023	82.5329	69.0118	78.1047	76.5498	47.5184	348.238
61	10075-024	40.8149	48.0419	70.9272	53.2614	247.119	292.191
62	10076-024	47.0762	65.3947	66.4588	59.6432	118.731	1080.35
63	10077-024	45.2706	33.3992	53.5918	44.0872	102.986	699.405
64	10078-024	49.4135	40.3696	55.2973	48.3601	56.5412	436.7
65	10079-025	30.7524	59.6442	77.3735	55.9233	553.765	548.551
66	10080-025	37.1291	84.1488	56.7607	59.3462	557.726	409.721
67	10081-025	47.9543	51.8341	52.7084	50.8322	6.40314	487.153
68	10082-026	62.2732	51.115	47.2608	53.5497	60.7894	798.305
69	10083-026	38.6569	62.5595	69.9826	57.0664	267.956	596.116
70	10084-026	36.7556	106.116	68.9263	70.5993	1204.82	720.62
71	10085-027	74.5302	72.1007	81.9592	76.1967	26.3807	387.822
72	10086-027	44.8562	32.9854	37.6639	38.5018	35.7554	825.723
73	10087-027	59.756	101.623	34.3676	65.249	1153.47	368.559
74	10088-028	31.8206	35.7146	32.6768	33.404	4.1875	717.701
75	10089-028	49.8805	50.6629	33.2148	44.5861	97.1324	992.517
76	10090-028	115.37	103.669	113.855	110.965	40.4915	767.167
77	10093-030	99.0296	59.1942	92.3989	83.5409	455.564	679.84
78	10094-030	33.8797	57.346	46.0636	45.7631	137.734	359.089
79	10096-031	47.4262	31.0009	33.0365	37.1545	80.1667	161.329
80	10097-031	62.2657	34.4759	29.9032	42.2149	306.753	629.692
81	10098-031	26.3064	52.8289	37.2937	38.8097	177.585	455.5
82	10099-032	36.7926	54.4017	43.1963	44.7968	79.441	954.923
83	10100-032	90.5737	49.5214	45.7617	61.9522	617.923	399.84
84	10101-033	73.3924	62.9809	85.2556	73.8763	124.216	759.611
85	10102-033	51.6864	61.4196	68.205	60.437	68.9404	323.251
86	10103-033	38.804	45.7868	30.1684	38.2531	61.2106	1182.78
87	10104-034	58.0463	58.9143	44.3407	53.7671	66.8308	412.85
88	10105-034	37.7056	40.0444	65.7216	47.8238	241.613	1173.77
90	10043-035	63.9253	93.6194	79.4896	79.0114	220.605	697.225
91	10097-035	59.0638	109.964	98.7473	89.2583	715.233	388.431
92	10106-036	78.1855	60.2145	53.3794	63.9265	164.17	463.398
93	10038-036	38.7159	33.7835	25.4665	32.6553	44.841	1031.47
94	10092-037	80.8947	88.1705	68.6798	79.2483	97.0051	409.957
95	10102-037	41.0987	31.0965	75.782	49.3258	549.962	960.863
96	10042-038	50.0419	50.6704	38.5773	46.4298	46.3459	438.141

## Sheet: SELECTED (2)
FAMILY UNIT	FAMILY CODE	CORTIZOL					BODYWEIGHT			71	FAMILES	Total	Percentage
		DEC STDEV	JAN STDEV	FEB STDEV	MEAN STDEV	VAR STDEV	VARIANCE BWT			24	FAMILES	Body Weight and Cortisol	38.7
3	10003-001	47.2224	61.401	39.4924	49.3719	123.462	714.491			20	FAMILES	Body Weight	32.3
5	10005-002	55.4598	65.6081	66.1615	62.4098	36.3036	996.147			18	FAMILES	Cortisol	29
6	10006-002	72.7688	64.3513	68.2015	68.4405	17.7563	1162.23			9	FAMILES	Dead
8	10008-003	59.1362	97.9169	82.7142	79.9225	381.831	876.057
10	10010-004	53.8984	50.9199	54.2769	53.0317	3.38052	728.995
11	10011-004	48.9197	73.2872	42.4667	54.8912	264.221	1140.27
13	10017-006	63.6784	34.769	97.3051	65.2508	979.546	1031.97
14	10018-006	47.2367	44.988	46.8014	46.342	1.42244	1122.63
15	10019-006	56.048	57.2921	57.2442	56.8615	0.496827	2635.3
16	10020-007	55.9818	63.9478	82.3488	67.4262	182.879	728.16
17	10021-007	56.7043	65.6648	47.5791	56.6494	81.776	963.952
18	10022-007	60.8161	38.5341	30.7288	43.3597	243.776	2689.45
21	10025-008	90.6021	78.2393	98.4495	89.097	103.812	764.789
22	10026-008	51.7553	64.4451	49.8862	55.3622	62.7477	449.067
23	10027-009	63.6444	55.2323	70.6257	63.1675	59.4101	794.634
24	10028-009	55.6641	50.8951	44.013	50.1908	34.3089	444.825
25	10029-009	70.6403	66.5017	61.4699	66.204	21.0907	1798.57
26	10030-009	63.8911	65.0436	76.0223	68.319	44.8379	2532.49
27	10033-011	75.2121	60.8089	36.3312	57.4508	386.39	785.831
28	10034-011	46.2469	38.7878	60.9821	48.6722	127.559	934.246
33	10042-013	66.5935	64.9809	52.3526	61.309	60.8132	763.153
34	10043-013	41.5786	67.3647	43.4691	50.8041	206.583	1023.76
35	10044-013	51.0506	62.5256	55.0249	56.2004	33.955	788.698
37	10049-015	60.4224	72.832	65.9655	66.4066	38.6455	704.436
38	10050-015	45.9475	33.5401	52.7595	44.0824	94.955	1438.59
39	10051-015	88.4221	77.6958	91.1566	85.7582	50.6211	3145.77
40	10054-017	37.6784	49.056	41.9858	42.9067	32.9985	804.243
44	10058-018	51.9469	52.3916	63.1057	55.8147	39.918	385.596
45	10059-018	74.6676	53.2953	72.4938	66.8189	138.348	203.9
46	10061-019	60.4365	71.4346	45.7826	59.2179	165.619	715.987
48	10063-020	46.7842	54.1261	44.6593	48.5232	24.6731	753.933
49	10064-020	29.3029	59.283	76.768	55.1179	576.242	1960.66
50	10065-020	45.1122	57.6362	90.4776	64.4087	548.906	575.778
51	10066-021	44.1352	44.1035	34.9383	41.059	28.0975	1010.96
52	10067-021	52.8729	64.4778	83.8707	67.0738	245.271	405.558
55	10070-022	56.8243	49.8295	83.8977	63.5172	323.757	884.627
56	10071-022	54.5094	43.1369	57.6358	51.7607	58.2212	552.679
57	10072-023	41.5423	25.1987	53.1012	39.9474	196.545	440.481
58	10073-023	55.0064	40.9345	52.981	49.6406	57.8728	390.054
59	10074-023	42.7599	53.6318	80.7321	59.0413	382.42	209.869
60	10035-023	82.5329	69.0118	78.1047	76.5498	47.5184	348.238
63	10077-024	45.2706	33.3992	53.5918	44.0872	102.986	699.405
64	10078-024	49.4135	40.3696	55.2973	48.3601	56.5412	436.7
67	10081-025	47.9543	51.8341	52.7084	50.8322	6.40314	487.153
69	10083-026	38.6569	62.5595	69.9826	57.0664	267.956	596.116
71	10085-027	74.5302	72.1007	81.9592	76.1967	26.3807	387.822
72	10086-027	44.8562	32.9854	37.6639	38.5018	35.7554	825.723
73	10087-027	59.756	101.623	34.3676	65.249	1153.47	368.559
75	10089-028	49.8805	50.6629	33.2148	44.5861	97.1324	992.517
76	10090-028	115.37	103.669	113.855	110.965	40.4915	767.167
77	10093-030	99.0296	59.1942	92.3989	83.5409	455.564	679.84
78	10094-030	33.8797	57.346	46.0636	45.7631	137.734	359.089
83	10100-032	90.5737	49.5214	45.7617	61.9522	617.923	399.84
85	10102-033	51.6864	61.4196	68.205	60.437	68.9404	323.251
87	10104-034	58.0463	58.9143	44.3407	53.7671	66.8308	412.85
90	10043-035	63.9253	93.6194	79.4896	79.0114	220.605	697.225
91	10097-035	59.0638	109.964	98.7473	89.2583	715.233	388.431
92	10106-036	78.1855	60.2145	53.3794	63.9265	164.17	463.398
93	10038-036	38.7159	33.7835	25.4665	32.6553	44.841	1031.47
95	10102-037	41.0987	31.0965	75.782	49.3258	549.962	960.863
96	10042-038	50.0419	50.6704	38.5773	46.4298	46.3459	438.141
